# Supplementary material for: Emergency Preparedness for the COVID-19 Pandemic: Social Determinants Predicting the Community Pharmacists’ Preparedness and Perceived Response in Malaysia
Source: Int J Environ Res Public Health. 2022 Jul 19;19(14):8762. doi: 10.3390/ijerph19148762 (PMC9315557; doi:10.3390/ijerph19148762)
Supplement: Supplementary file 1 [file ijerph-19-08762-s001.zip]

Archive with 1 entries (1 files):
- ijerph-1709894-supplementary.pdf
